# Supplementary material for: Exploring Pet Owner Preferences in Order to Assess the Role of Cost and Quality of Life in Anti-Pruritic Treatment Plan Selection for Dog Owners
Source: Animals (Basel). 2025 Feb 11;15(4):509. doi: 10.3390/ani15040509 (PMC11851607; doi:10.3390/ani15040509)
Supplement: Supplementary file 1 [file animals-15-00509-s001.zip]

Archive with 1 entries (1 files):
- animals-3330978-supplementary.pdf
